# Supplementary material for: State of the Art on Family and Community Health Nursing International Theories, Models and Frameworks: A Scoping Review
Source: Healthcare (Basel). 2023 Sep 18;11(18):2578. doi: 10.3390/healthcare11182578 (PMC10530995; doi:10.3390/healthcare11182578)
Supplement: Supplementary file 1 [file healthcare-11-02578-s001.zip]

Archive with 1 entries (1 files):
- healthcare-2578516-Supplementary Materials.docx
